# Supplementary material for: Asproinocybaceae fam. nov. (Agaricales, Agaricomycetes) for Accommodating the Genera Asproinocybe and Tricholosporum, and Description of Asproinocybe sinensis and Tricholosporum guangxiense sp. nov
Source: J Fungi (Basel). 2021 Dec 17;7(12):1086. doi: 10.3390/jof7121086 (PMC8707192; doi:10.3390/jof7121086)
Supplement: Supplementary file 1 [file jof-07-01086-s001.zip]

Archive with 1 entries (1 files):
- 11.23-supplmentary.pdf
